# Supplementary material for: An Smp43-Derived Short-Chain α-Helical Peptide Displays a Unique Sequence and Possesses Antimicrobial Activity against Both Gram-Positive and Gram-Negative Bacteria
Source: Toxins (Basel). 2021 May 11;13(5):343. doi: 10.3390/toxins13050343 (PMC8150835; doi:10.3390/toxins13050343)
Supplement: Supplementary file 1 [file toxins-13-00343-s001.zip]

Archive with 1 entries (1 files):
- toxins-1200955-supplementary proofdone.pdf
